# Supplementary material for: Prognostic Significance of RBM3 Expression in Epithelial Ovarian Cancer: A Tissue Microarray-Based Study
Source: Diagnostics (Basel). 2025 Jun 3;15(11):1426. doi: 10.3390/diagnostics15111426 (PMC12155555; doi:10.3390/diagnostics15111426)
Supplement: Supplementary file 1 [file diagnostics-15-01426-s001.zip]

Archive with 1 entries (1 files):
- diagnostics-3624864-supplementary.pdf
